# Supplementary material for: Cytosolic Cadherin 4 promotes angiogenesis and metastasis in papillary thyroid cancer by suppressing the ubiquitination/degradation of β-catenin
Source: J Transl Med. 2024 Feb 24;22:201. doi: 10.1186/s12967-024-05012-1 (PMC10894493; doi:10.1186/s12967-024-05012-1)
Supplement: Supplementary file 2 — Additional file 2: Table S4. Identified proteins in the mass spectrometric analysis. [file 12967_2024_5012_MOESM2_ESM.xlsx]

## Sheet: Table S4
Table S4 Identified proteins in the mass spectrometric analysis.
Group_ID	Protein_ID	Protein_Qscore	Protein_FDR	Protein_Mass	PeptideSeqs	PepIsUnique	Unique_Peptide_Num	Unique_Spectra_Num	Coverage	Peptide_Query	Sameset	Description	Abundance	iBAQ	GeneName
3_8	sp|P04264|K2C1_HUMAN	138.246	NA	65999	AEAESLYQSK;AEAESLYQSKYEELQITAGR;AQYEDIAQK;DVDGAYMTK;DYQELMNTK;FLEQQNQVLQTK;FLEQQNQVLQTKWELLQQVDTSTR;FSSCGGGGGSFGAGGGFGSR;GGGGGGYGSGGSSYGSGGGSYGSGGGGGGGR;GSYGSGGSSYGSGGGSYGSGGGGGGHGSYGSGSSSGGYR;KDVDGAYMTK;KQISNLQQSISDAEQR;LDSELKNMQDMVEDYR;LLRDYQELMNTK;LNDLEDALQQAK;LNDLEDALQQAKEDLAR;LRSEIDNVK;MSGECAPNVSVSVSTSHTTISGGGSR;NKLNDLEDALQQAK;NKYEDEINK;NMQDMVEDYR;NSKIEISELNR;QISNLQQSISDAEQR;QISNLQQSISDAEQRG…	1;1;1;1;1;0;1;1;1;1;1;1;1;1;1;1;1;1;1;0;1;1;1;1;1;1;1;1;1;1;1;1;1;1;1;1;1;1;0;0	36	102	0.5714	20208;20209;20207;20225;32135;32136;18980;18982;18981;18984;17551;17552;20556;20864;20555;20557;26251;26246;26243;26262;26248;26249;34081;34082;34083;34080;34084;28679;28677;28678;32516;32515;32514;34427;34426;20247;20246;29296;29297;30456;30335;30564;30563;26941;26943;26782;26780;26942;24461;29974;29975;19144;33094;27442;27443;20779;20777;23714;24016;23459;28316;28317;28183;28319;32311;32312;254…	-	Keratin, type II cytoskeletal 1 OS=Homo sapiens OX=9606 GN=KRT1 PE=1 SV=6	1.71687e+08	4.90534e+06	KRT1
1_7	sp|P35527|K1C9_HUMAN	132.938	NA	62026.8	DIENQYETQITQIEHEVSSSGQEVQSSAK;DQIVDLTVGNNK;EIETYHNLLEGGQEDFESSGAGK;FEMEQNLR;FSSSSGYGGGSSR;GGGGSFGYSYGGGSGGGFSASSLGGGFGGGSR;GGSGGSHGGGSGFGGESGGSYGGGEEASGSGGGYGGGSGK;GGSGGSYGGGGSGGGYGGGSGSR;GGSGGSYGGGSGSGGGSGGGYGGGSGGGHSGGSGGGHSGGSGGNYGGGSGSGGGSGGGYGGGSGSR;HGVQELEIELQSQLSK;HGVQELEIELQSQLSKK;IKFEMEQNLR;IQDWYDK;IQDWYDKK;KDIENQYETQITQIEHEVSSSGQEVQSSAK;LASYLDK;LASYLDKVQALEEANNDLENK;MTLDDFR;NYSPYYNTIDDL…	1;1;1;1;1;1;1;1;1;1;1;1;1;1;1;0;1;1;1;1;1;1;1;1;1;1;1;1;1;1;1;1;1;1;1	34	102	0.7271	34403;34401;34400;34402;23696;32926;32925;32924;19305;22288;22289;33469;33468;34358;34359;34357;28904;28903;28901;35050;35052;35051;35049;35053;35054;29220;29221;29260;30179;23555;23877;23876;23552;23553;23557;16819;19651;34508;34509;13204;13205;13203;32489;32488;15250;15251;15248;15661;27492;33981;33977;33976;30971;19801;20108;19157;19158;18769;20887;20886;20872;20869;20870;20558;20871;32314;323…	-	Keratin, type I cytoskeletal 9 OS=Homo sapiens OX=9606 GN=KRT9 PE=1 SV=3	1.43709e+08	4.79031e+06	KRT9
3_9	sp|P35908|K22E_HUMAN	128.459	NA	65393.2	AAFGGSGGR;AQYEEIAQR;DVDNAYMIK;DVDNAYMIKVELQSK;FASFIDKVR;FGGFGGPGGVGGLGGPGGFGPGGYPGGIHEVSVNQSLLQPLNVK;FLEQQNQVLQTK;GFSSGSAVVSGGSR;GGGFGGGSSFGGGSGFSGGGFGGGGFGGGR;GGSGGGGSISGGGYGSGGGSGGR;GGSISGGGYGSGGGK;GSSSGGGYSSGSSSYGSGGR;HGGGGGGFGGGGFGSR;KDVDNAYMIK;KLLEGEECR;LALDVEIATYR;LALDVEIATYRK;LLRDYQELMNVK;LNDLEEALQQAK;LQGEIAHVK;MSGDLSSNVTVSVTSSTISSNVASK;NKLNDLEEALQQAK;NLDLDSIIAEVK;NLDLDSIIAEVKAQYEEIAQR;NVQ…	1;0;1;1;0;1;0;1;1;1;1;1;1;1;0;0;0;1;1;1;1;1;0;0;1;1;1;1;1;1;1;1;0;1;1;1;1;1;1;1;0;1;1	33	82	0.8091	12524;19847;19851;19850;19866;19848;19852;19345;28566;19312;34765;34763;26251;26246;26243;26262;26248;26249;22628;22630;22629;32561;32560;28470;28471;28469;21614;28459;23812;23810;21603;21915;20401;20402;22795;22794;22793;22791;22797;22798;22792;25011;26757;26929;24705;17454;32816;32766;32760;32761;27552;27551;27550;23968;23989;23970;32620;32621;23964;23962;32007;32008;29235;29233;29238;29234;292…	-	Keratin, type II cytoskeletal 2 epidermal OS=Homo sapiens OX=9606 GN=KRT2 PE=1 SV=2	1.25455e+08	2.98703e+06	KRT2
1_6	sp|P13645|K1C10_HUMAN	116.276	NA	58791.7	ADLEMQIESLTEELAYLK;ADLEMQIESLTEELAYLKK;AETECQNTEYQQLLDIK;ALEESNYELEGK;DAEAWFNEK;ELTTEIDNNIEQISSYK;ELTTEIDNNIEQISSYKSEITELR;GSLGGGFSSGGFSGGSFSR;GSSGGGCFGGSSGGYGGLGGFGGGSFR;IRLENEIQTYR;KDAEAWFNEK;LASYLDK;LASYLDKVR;LENEIQTYR;LKYENEVALR;NHEEEMKDLR;NQILNLTTDNANILLQIDNAR;NVQALEIELQSQLALK;NVSTGDVNVEMNAAPGVDLTQLLNNMR;QSLEASLAETEGR;QSVEADINGLR;QSVEADINGLRR;RVLDELTLTK;SEITELR;SGGGGGGGGCGGGGGVSSLR;SKELTTEID…	1;1;1;1;0;1;1;1;1;1;1;0;0;1;1;1;1;1;1;1;1;1;1;1;1;1;1;1;1;1;1;0;0;1	29	109	0.5616	30981;31076;31075;30982;31917;31823;30899;30900;24859;24858;24857;19882;19881;19899;30429;30427;30430;30431;30417;30433;30428;30442;30426;30418;33790;33789;28239;28238;28237;32352;32353;25741;25739;25740;22333;22331;13204;13205;13203;18961;18962;21012;21009;22297;22277;22280;22273;22274;22276;22279;22278;22281;23420;32447;32446;28948;28946;28949;28947;28944;28945;33911;33954;33948;33944;33912;339…	-	Keratin, type I cytoskeletal 10 OS=Homo sapiens OX=9606 GN=KRT10 PE=1 SV=6	1.27128e+08	4.54029e+06	KRT10
117_1	sp|P15924|DESP_HUMAN	109.699	NA	331569	AESGPDLR;AITGFDDPFSGK;EHLMLEEELR;EKEYEIER;ESHRLPVDIAYK;FGDSNTVMR;GFFDPNTEENLTYLQLK;GLVGIEFK;GYFNEELSEILSDPSDDTK;IEVLEEELR;ITNLTQQLEQASIVK;IVQLKPR;LASLEELKR;LEEELEGMR;LLEAQIATGGIIDPK;LNDSILQATEQR;LPVDIAYK;LSSEVEALR;LTYEIEDEKR;NDYDQLQK;NLHSEISGK;NLPLADQGSSHHITVK;QKVEEELNR;QLQNIIQATSR;SVEEVASEIQPFLR;TIADLELHYQEFIR;TLELQGLINDLQR;TMIQSPSGVILQEAADVHAR;YEVTSGGGGTSR;YGDGIQLTR;YKQSLDDAAK	1;1;1;1;1;1;1;1;1;1;1;1;1;1;1;1;1;1;1;1;1;1;1;1;1;1;1;1;1;1;1	31	33	0.1195	14074;22626;23668;19650;25638;18460;30628;14507;31408;20305;28102;14298;18837;19814;26935;24946;15794;17634;23344;18099;17181;28323;20619;20621;22971;27489;28538;26662;31160;21093;18067;18068;20497	-	Desmoplakin OS=Homo sapiens OX=9606 GN=DSP PE=1 SV=3	1.50348e+06	7369.99	DSP
1_5	sp|P08779|K1C16_HUMAN	79.6562	NA	51236.2	ALEEANADLEVK;APSTYGGGLSVSSR;ASLENSLEETK;DQYEQMAEK;DYSPYFK;EVASNSELVQSSR;EVFTSSSSSSSR;GQTGGDVNVEMDAAPGVDLSR;GSCGIGGGIGGGSSR;IIAATIENAQPILQIDNAR;ILNEMRDQYEQMAEK;ISSVLAGGSCR;KNHEEEMLALR;LASYLDK;LASYLDKVR;LEQEIATYR;LLEGEDAHLSSQQASGQSYSSR;NHEEEMLALR;NKIIAATIENAQPILQIDNAR;QFTSSSSMK;QRPSEIKDYSPYFK;QTRPILK;QTVEADVNGLR;QTVEADVNGLRR;RVLDELTLAR;TDLEMQIEGLKEELAYLR;TEELNKEVASNSELVQSSR;TKYEHELALR;VLQGLEIELQSQL…	0;1;0;1;0;1;1;1;0;1;1;0;1;0;0;0;1;1;1;0;1;1;1;1;0;1;1;1;1;0;0;1	20	35	0.6469	23445;24147;22045;20863;15803;25261;25253;22726;31032;30935;23075;30825;30824;29656;29655;19835;24684;24918;13204;13205;13203;18961;18962;20132;32387;32388;22389;32236;17616;17201;28608;14370;21743;21370;21723;21740;24466;21404;31448;31359;31358;31141;31140;22718;22715;29161;29160;29066;19529;19505;19528;19503;19527;19526;19829;29537;29538;18275	-	Keratin, type I cytoskeletal 16 OS=Homo sapiens OX=9606 GN=KRT16 PE=1 SV=4	4.74092e+06	135455	KRT16
3_7	sp|P13647|K2C5_HUMAN	64.6094	NA	62340	AQYEEIANR;DVDAAYMNK;EYQELMNTK;FASFIDKVR;FLEQQNK;KLLEGEECR;LAELEEALQK;LALDVEIATYR;LALDVEIATYRK;LRAEIDNVK;NKLAELEEALQK;NKYEDEINK;NLDLDSIIAEVK;NLDLDSIIAEVKAQYEEIANR;NMQDLVEDFK;QCANLQNAIADAEQR;QLDSIVGER;QNLEPLFEQYINNLR;QNLEPLFEQYINNLRR;QSSVSFR;SLYNLGGSKR;SRTEAESWYQTK;TEAESWYQTK;TEAESWYQTKYEELQQTAGR;TLNNKFASFIDK;TTAENEFVMLK;TTAENEFVMLKK;VDALMDEINFMK;VLDTKWTLLQEQGTK;VSLAGACGVGGYGSR;YEDEINK	1;0;1;0;0;0;1;0;0;1;1;0;0;1;1;1;0;0;0;1;1;1;1;1;0;1;1;1;0;1;0	17	27	0.4288	19589;19591;18457;20833;21114;19312;15504;20401;20402;20604;22795;22794;22793;22791;22797;22798;22792;25011;18791;18792;24922;24921;20779;20777;23968;23989;23970;32576;22344;28201;17954;17559;29612;30638;13219;19631;26377;26378;26376;22407;32618;32619;25116;23136;25315;25317;25828;25594;26043;28625;28627;25311;15594	-	Keratin, type II cytoskeletal 5 OS=Homo sapiens OX=9606 GN=KRT5 PE=1 SV=3	5.59468e+06	159848	KRT5
33_2	sp|P12883|MYH7_HUMAN	52.8046	NA	222959	AGLLGLLEEMR;AITDAAMMAEELK;DFELNALNAR;DYHIFYQILSNK;HADSVAELGEQIDNLQR;IEDEQALGSQLQK;ILNPAAIPEGQFIDSR;LASADIETYLLEK;LDEAEQIALK;LEEAGGATSVQIEMNK;LELDDVTSNMEQIIK;LEQQVDDLEGSLEQEK;LLSTLFANYAGADAPIEK;LQDLVDK;LQEAEEAVEAVNAK;LQNEIEDLMVDVER;NAYEESLEHLETFK;NDLQLQVQAEQDNLADAEER;NNLLQAELEELR;VVDSLQTSLDAETR	0;0;1;1;0;1;1;0;1;1;1;0;1;0;1;1;1;1;1;1	14	14	0.1421	21727;22006;25033;20958;26950;29630;26062;28463;26145;20308;28040;28537;29403;29626;13666;26549;28209;28259;32205;25837;26887	-	Myosin-7 OS=Homo sapiens OX=9606 GN=MYH7 PE=1 SV=5	143238	1164.54	MYH7
83_1	sp|Q02413|DSG1_HUMAN	52.3886	NA	113676	ALNSMGQDLERPLELR;EMQDLGGGER;ESSNVVVTER;ISGVGIDQPPYGIFVINQK;LADISLGK;MTGFELTEGVK;QEPSDSPMFIINR;TMNNFLDR;TMNNFLDREQYGQYALAVR;TYVVTGNMGSNDK;VGDFVATDLDTGRPSTTVR;VIAPSSSLPTSLTIHHPR;YQGTILSIDDNLQR;YVMGNNPADLLAVDSR	1;1;1;1;1;1;1;1;1;1;1;1;1;1	14	19	0.1773	29275;19839;20072;30723;13358;13359;21891;26885;17800;32163;32225;24913;25186;30481;30482;29761;27714;28421;28553	-	Desmoglein-1 OS=Homo sapiens OX=9606 GN=DSG1 PE=1 SV=2	627965	16101.7	DSG1
1_4	sp|P02533|K1C14_HUMAN	48.9498	NA	51529.4	ADLEMQIESLKEELAYLK;ALEEANADLEVK;APSTYGGGLSVSSSR;ASLENSLEETK;DAEEWFFTK;DAEEWFFTKTEELNR;DYSPYFK;EVATNSELVQSGK;EVATNSELVQSGKSEISELR;GQVGGDVNVEMDAAPGVDLSR;GSCGIGGGIGGGSSR;ILNEMRDQYEK;ILTATVDNANVLLQIDNAR;ISSVLAGGSCR;KDAEEWFFTK;LASYLDK;LASYLDKVR;LEQEIATYR;LLEGEDAHLSSSQFSSGSQSSR;MSVEADINGLR;NHEEEMNALR;QFTSSSSMK;QRPAEIKDYSPYFK;RVLDELTLAR;TKYETELNLR;TMQNLEIELQSQLSMK;VTMQNLNDR;VTMQNLNDRLASYLDK	1;0;1;0;1;1;0;0;0;1;0;0;1;0;1;0;0;0;1;1;0;0;1;0;1;1;0;0	12	27	0.6314	31161;31159;23445;25597;22045;21139;29784;29783;15803;24548;24557;24556;24559;31491;31021;30924;31020;23075;26018;25799;25800;30775;30774;19835;23427;13204;13205;13203;18961;18962;20132;32239;32240;21789;21779;22044;22406;17616;17201;28479;28481;28480;21404;22857;22858;29720;29619;29620;29721;29851;19529;19505;19528;19503;19527;19526;19829;29537;29538	-	Keratin, type I cytoskeletal 14 OS=Homo sapiens OX=9606 GN=KRT14 PE=1 SV=4	4.91495e+06	140427	KRT14
40_1	sp|P02768|ALBU_HUMAN	47.5204	NA	69321.5	AVMDDFAAFVEK;CCTESLVNR;DDNPNLPR;DVFLGMFLYEYAR;KVPQVSTPTLVEVSR;LSQRFPK;LVNEVTEFAK;LVTDLTK;QTALVELVK;RHPDYSVVLLLR;VFDEFKPLVEEPQNLIK;VPQVSTPTLVEVSR;YICENQDSISSK	1;1;1;1;1;1;1;1;1;1;1;1;1	13	18	0.2151	24223;20487;16220;27735;27626;27742;27741;27740;14801;20706;12734;17592;26169;26170;30725;30724;26654;25857	-	Albumin OS=Homo sapiens OX=9606 GN=ALB PE=1 SV=2	3.73819e+06	89004.6	ALB
3_4	sp|Q8N1N4|K2C78_HUMAN	47.2562	NA	56830.5	AEAEALYQTK;ARYEEIAR;ATLENDFVVLK;FLEQQNK;IEIDPQFQVVR;LQSQTENLK;LSLDVEIATYR;QLEQLQGER;QNASLQAAITDAEQR;SLNSFGGCLEGSR;TLNNQFASFIDK;TQETQEIR;VDELEAALR;VQISQLHQEIQR;YLDFSSIITEVR;YQELQVSAQLHGDR	0;1;1;0;1;1;0;1;1;1;1;1;1;1;1;1	13	14	0.3288	20154;17751;22539;15504;24245;18868;23097;19731;27567;24882;25115;17652;17929;26295;26294;25847;27768	-	Keratin, type II cytoskeletal 78 OS=Homo sapiens OX=9606 GN=KRT78 PE=1 SV=2	158721	4534.89	KRT78
106_1	sp|Q86YZ3|HORN_HUMAN	43.5804	NA	282228	GRHGSGSGQSSSYSPYGSGSGWSSSR;GSGSGQSPSSGQHGTGFGR;HGSGLGHSSSHGQHGSGSGR;HGSGSGQSSSYGPYGSGSGWSSSR;HGSGSGQSSSYGPYR;HGSGSGQSSSYSPYGSGSGWSSSR;QGSGSGQSPSR;QSLGHGQHGSGSGQSPSPSR;QSSSYGPHGYGSGR;QSSSYGQHESASR;SGSGWSSSR	1;1;1;1;1;1;1;1;1;1;1	11	19	0.06	33088;33089;28535;28536;28540;29572;29573;32282;32283;26811;32375;32377;18559;29913;25809;25808;25474;25259;15593	-	Hornerin OS=Homo sapiens OX=9606 GN=HRNR PE=1 SV=2	254080	2443.08	HRNR
20_1	sp|O00571|DDX3X_HUMAN	41.0689	NA	73198	DFLDEYIFLAVGR;ELAVQIYEEAR;HAIPIIK;HVINFDLPSDIEEYVHR;LEQELFSGGNTGINFEK;MLDMGFEPQIR;QSSGASSSSFSSSR;SDYDGIGSR;SPILVATAVAAR;TAAFLLPILSQIYSDGPGEALR;VGNLGLATSFFNER;VGSTSENITQK	1;1;1;1;1;1;1;1;1;1;1;1	12	12	0.2387	27094;23824;12768;30906;29550;24382;24542;16850;21066;32326;26794;20971	-	ATP-dependent RNA helicase DDX3X OS=Homo sapiens OX=9606 GN=DDX3X PE=1 SV=3	1.28871e+06	32217.7	DDX3X
102_1	sp|P14923|PLAK_HUMAN	39.3631	NA	81692.7	ALMGSPQLVAAVVR;HPEAEMAQNSVR;HVAAGTQQPYTDGVR;LAEPSQLLK;LNYGIPAIVK;LVQLLVK;NEGTATYAAAVLFR;NLSDVATK;SAIVHLINYQDDAELATR;TLVTQNSGVEALIHAILR;TMQNTSDLDTAR	1;1;1;1;1;1;1;1;1;1;1	11	15	0.1839	25335;25639;24672;27435;27436;17538;19444;13259;26354;14152;30629;30630;29930;24381;24671	-	Junction plakoglobin OS=Homo sapiens OX=9606 GN=JUP PE=1 SV=3	96966.6	2203.79	JUP
1_3	sp|Q04695|K1C17_HUMAN	31.5918	NA	48076	ALEEANTELEVK;DAEDWFFSK;EVATNSELVQSGK;EVATNSELVQSGKSEISELR;GQVGGEINVEMDAAPGVDLSR;ILNEMRDQYEK;ILTATVDNANILLQIDNAR;LASYLDK;LASYLDKVR;LEQEIATYR;LLEGEDAHLTQYK;LSGGLGAGSCR;LSVEADINGLR;NHEEEMNALR;QFTSSSSIK;RVLDELTLAR	1;1;0;0;1;0;1;0;0;0;1;1;1;0;1;0	8	11	0.4028	24271;20616;24548;24557;24556;24559;31491;31205;31211;26018;25799;25800;30843;13204;13205;13203;18961;18962;20132;26703;26704;18350;21416;21417;22406;17180;21404	-	Keratin, type I cytoskeletal 17 OS=Homo sapiens OX=9606 GN=KRT17 PE=1 SV=2	930825	27377.2	KRT17
101_1	sp|Q14247|SRC8_HUMAN	30.0526	NA	61548.5	ANFENLAK;LPSSPVYEDAASFK;NASTFEDVTQVSSAYQK;QDSAAVGFDYK;TQTPPVSPAPQPTEER;TVPVEAVTSK;YGLFPANYVELR;YGVQADRVDK	1;1;1;1;1;1;1;1	8	8	0.1782	15505;26647;29495;21680;28422;18287;25836;20725	-	Src substrate cortactin OS=Homo sapiens OX=9606 GN=CTTN PE=1 SV=2	903884	30129.5	CTTN
3_3	sp|Q7Z794|K2C1B_HUMAN	29.7758	NA	61863.5	DVDAAYVSK;FASFIDKVR;FLEQQNQVLQTK;LSLDVEIATYR;QLLEGEESR;QVDLLSAEQMR;SKDEAEALYQTK;SLDLDSIIDAVRTQYELIAQR;SMQDVVEDYK;TGSENDFVVLK;VDTLTGEVNFLK;YEDEINK	1;0;0;0;1;1;1;1;1;1;1;0	8	10	0.2318	16823;19312;26251;26246;26243;26262;26248;26249;23097;18862;23529;24873;32635;21929;22186;21853;24107;24105;15594	-	Keratin, type II cytoskeletal 1b OS=Homo sapiens OX=9606 GN=KRT77 PE=1 SV=3	805184	23681.9	KRT77
127_1	sp|Q5D862|FILA2_HUMAN	28.7377	NA	247928	ENGQPQNCGGQWR;ESGEEYESGSGSNSWER;FSNSSSSNEFSK;HGSYGPAEYDYGHTGYGPSGGSR;HSSWSEGEEHGYSSGHSR;QSSYGQHGSGSSQSSGYGQYGSR;SGSGQSSGFGQHGSGSGQSSGFGQHESGSGK;SSGFAQHEYR;SVVTVIDVFYK	1;1;1;1;1;1;1;1;1	9	11	0.0661	26840;29598;23809;32469;30542;30543;32395;33863;33867;21336;22922	-	Filaggrin-2 OS=Homo sapiens OX=9606 GN=FLG2 PE=1 SV=1	325626	4522.59	FLG2
59_1	sp|P04406|G3P_HUMAN	27.0393	NA	36030.4	GALQNIIPASTGAAK;LISWYDNEFGYSNR;LVINGNPITIFQER;VGVNGFGR;VIHDNFGIVEGLMTTVHAITATQK;VIPELNGK;VPTANVSVVDLTCR;VVDLMAHMASK	1;1;1;1;1;1;1;1	8	9	0.3224	25334;28661;27555;27561;13129;33208;14678;26846;21705	-	Glyceraldehyde-3-phosphate dehydrogenase OS=Homo sapiens OX=9606 GN=GAPDH PE=1 SV=3	912431	45621.6	GAPDH
29_2	sp|P68871|HBB_HUMAN	25.2765	NA	15988.3	FFESFGDLSTPDAVMGNPK;GTFATLSELHCDK;LLGNVLVCVLAHHFGK;LLVVYPWTQR;SAVTALWGK;VLGAFSDGLAHLDNLK;VNVDEVGGEALGR;VVAGVANALAHK	1;1;1;0;1;1;1;1	7	9	0.7347	30804;30869;26286;28791;23021;16074;27976;27977;23670;20707	-	Hemoglobin subunit beta OS=Homo sapiens OX=9606 GN=HBB PE=1 SV=2	252456	22950.5	HBB
123_1	sp|Q08188|TGM3_HUMAN	24.7879	NA	76583.6	DIILDNPTLTLEVLNEAR;IDVPTLGPK;SDLGPSYGGWQVLDATPQER;SGFSPVR;SWNGSVEILK;VITNFNSAHDTDR;VPDESEVVVER	1;1;1;1;1;1;1	7	8	0.127	30681;16207;31497;11936;20386;26431;26432;22680	-	Protein-glutamine gamma-glutamyltransferase E OS=Homo sapiens OX=9606 GN=TGM3 PE=1 SV=4	181391	4218.4	TGM3
116_1	sp|P69905|HBA_HUMAN	24.2955	NA	15247.9	FLASVSTVLTSK;LLSHCLLVTLAAHLPAEFTPAVHASLDK;MFLSFPTTK;TYFPHFDLSHGSAQVK;VADALTNAVAHVDDMPNALSALSDLHAHK;VGAHAGEYGAEALER;VLSPADK	1;1;1;1;1;1;1	7	13	0.8169	22608;34222;34223;19097;29188;29186;29185;29187;34203;34201;26831;26830;11578	-	Hemoglobin subunit alpha OS=Homo sapiens OX=9606 GN=HBA2 PE=1 SV=2	2.0724e+06	259049	HBA2
17_2	sp|P68133|ACTS_HUMAN	23.4335	NA	42023.9	AGFAGDDAPR;AVFPSIVGRPR;DLYANNVMSGGTTMYPGIADR;EITALAPSTMK;GYSFVTTAER;HQGVMVGMGQK;IWHHTFYNELR;KYSVWIGGSILASLSTFQQMWITK;LCYVALDFENEMATAASSSSLEK;QEYDEAGPSIVHR;SYELPDGQVITIGNER;VAPEEHPTLLTEAPLNPK	0;0;1;0;1;0;0;1;1;1;0;1	6	9	0.4748	17038;21645;21644;31952;20940;20331;21116;26686;33584;32989;32988;26547;26546;28898;30053;30049	-	Actin, alpha skeletal muscle OS=Homo sapiens OX=9606 GN=ACTA1 PE=1 SV=1	220756	9598.08	ACTA1
26_1	sp|P06576|ATPB_HUMAN	22.9078	NA	56524.6	AHGGYSVFAGVGER;FTQAGSEVSALLGR;IGLFGGAGVGK;LVLEVAQHLGESTVR;VALTGLTVAEYFR;VVDLLAPYAK	1;1;1;1;1;1	6	7	0.1456	25263;25262;25761;17032;27825;25814;19469	-	ATP synthase subunit beta, mitochondrial OS=Homo sapiens OX=9606 GN=ATP5F1B PE=1 SV=3	523435	17447.8	ATP5F1B
7_1	sp|P68104|EF1A1_HUMAN	21.4463	NA	50109.1	EHALLAYTLGVK;IGGIGTVPVGR;QLIVGVNK;STTTGHLIYK;TIEKFEK;YYVTIIDAPGHR	1;1;1;1;1;1	6	8	0.1299	23676;23675;18155;14692;20092;20091;15209;25232	sp|Q5VTE0|EF1A3_HUMAN	Elongation factor 1-alpha 1 OS=Homo sapiens OX=9606 GN=EEF1A1 PE=1 SV=1	5.05263e+06	219680	EEF1A1
43_1	sp|P19338|NUCL_HUMAN	21.3455	NA	76568.4	ESFDGSVR;EVFEDAAEIR;GFGFVDFNSEEDAK;GLSEDTTEETLKESFDGSVR;NDLAVVDVR;VTQDELKEVFEDAAEIR	1;1;1;1;1;1	6	6	0.0845	15226;21259;27127;31676;17585;30380	-	Nucleolin OS=Homo sapiens OX=9606 GN=NCL PE=1 SV=3	264211	5743.72	NCL
33_3	sp|Q9UKX2|MYH2_HUMAN	20.8888	NA	222906	AEAHFALIHYAGVVDYNITGWLEK;AEDEEEINAELTAK;AGLLGLLEEMR;AITDAAMMAEELK;ANLLQAEIEELR;DLEEATLQHEATAATLR;EFEISNLQSK;EKNDLQLQVQAEAEGLADAEER;GQTVEQVSNAVGALAK;HADSVAELGEQIDNLQR;IEELEEEIEAER;IVESMQSTLDAEIR;LASADIETYLLEK;LEEAGGATSAQIEMNK;LEQQVDDLEGSLEQEK;LQDLVDK;NAYEESLDQLETLK;NDLQLQVQAEAEGLADAEER;NLTEEMAGLDETIAK;TLAQLFSGAQTAEGEGAGGGAK	1;0;0;0;0;0;1;1;1;0;0;0;0;0;0;0;0;1;0;1	6	7	0.1468	33486;33487;27128;21727;22006;25033;25146;29451;29452;21555;32756;27227;29630;26418;27383;26145;27809;29403;13666;27838;31671;27706;30581	-	Myosin-2 OS=Homo sapiens OX=9606 GN=MYH2 PE=1 SV=1	467922	3743.37	MYH2
8_1	sp|Q01105|SET_HUMAN	20.3958	NA	33468.7	EFHLNESGDPSSK;EQQEAIEHIDEVQNEIDR;IDFYFDENPYFENK;LNEQASEEILK;VEVTEFEDIK	1;1;1;1;1	5	6	0.2276	25888;25889;31649;29265;23003;21849	-	Protein SET OS=Homo sapiens OX=9606 GN=SET PE=1 SV=3	621702	56518.4	SET
142_1	sp|Q96P63|SPB12_HUMAN	19.3544	NA	46247.1	ADLTGISPSPNLYLSK;IGFIEEVK;IKTDYTLSIANR;NIFFSPLSLSAALGMVR;TQTILFYGR	1;1;1;1;1	5	5	0.1531	28037;16121;25067;29101;19709	-	Serpin B12 OS=Homo sapiens OX=9606 GN=SERPINB12 PE=1 SV=1	149997	7499.84	SERPINB12
107_1	sp|P07355|ANXA2_HUMAN	19.1055	NA	38579.8	AEDGSVIDYELIDQDAR;GVDEVTIVNILTNR;QDIAFAYQR;TNQELQEINR;TPAQYDASELK	1;1;1;1;1	5	5	0.1799	29719;26991;19929;22461;22076	-	Annexin A2 OS=Homo sapiens OX=9606 GN=ANXA2 PE=1 SV=2	96518.1	4021.59	ANXA2
4_1	sp|P08238|HS90B_HUMAN	17.6314	NA	83212.1	ELISNASDALDK;IDIIPNPQER;LGIHEDSTNR;NPDDITQEEYGEFYK;SLVSVTK	1;1;1;1;1	5	6	0.0746	23029;21569;20560;20559;29324;11663	-	Heat shock protein HSP 90-beta OS=Homo sapiens OX=9606 GN=HSP90AB1 PE=1 SV=4	352510	8812.75	HSP90AB1
3_5	sp|P02538|K2C6A_HUMAN	16.3166	NA	60008.3	ADTLTDEINFLR;AEAESWYQTK;AEAESWYQTKYEELQVTAGR;AIGGGLSSVGGGSSTIK;ALYDAELSQMQTHISDTSVVLSMDNNR;AQYEEIAQR;DVDAAYMNK;FASFIDKVR;FLEQQNK;GMQDLVEDFK;ISIGGGSCAISGGYGSR;KLLEGEECR;LALDVEIATYR;LALDVEIATYRK;LRSEIDHVK;NKLEGLEDALQK;NKYEDEINK;NLDLDSIIAEVK;NLDLDSIIAEVKAQYEEIAQR;NTKQEIAEINR;QLDSIVGER;QNLEPLFEQYINNLR;QNLEPLFEQYINNLRR;SLYGLGGSK;SLYGLGGSKR;SRAEAESWYQTK;TAAENEFVTLKK;TLNNKFASFIDK;YEDEINK;YEELQVTAGR	0;0;1;1;0;0;0;0;0;1;0;0;0;0;0;0;0;0;0;0;0;0;0;0;0;0;0;0;0;1	4	4	0.4681	25278;21910;32423;25912;34247;34263;19847;19851;19850;19866;19848;19852;18457;19312;15504;21323;27422;27421;20401;20402;22795;22794;22793;22791;22797;22798;22792;25011;19671;24469;20779;20777;23968;23989;23970;32620;32621;23698;17954;17559;29612;30638;14910;18403;26023;26024;24353;24352;25116;15594;21011	-	Keratin, type II cytoskeletal 6A OS=Homo sapiens OX=9606 GN=KRT6A PE=1 SV=3	2.5332e+06	70366.8	KRT6A
129_1	sp|P81605|DCD_HUMAN	16.3166	NA	11276.8	DAVEDLESVGK;ENAGEDPGLAR;GAVHDVKDVLDSVL;LGKDAVEDLESVGK	1;1;1;1	4	6	0.3545	20935;20268;26151;26080;26078;26077	-	Dermcidin OS=Homo sapiens OX=9606 GN=DCD PE=1 SV=2	3.01111e+06	376389	DCD
98_1	sp|O43852|CALU_HUMAN	15.2752	NA	37083.5	HLVYESDQNK;TFDQLTPEESK;TFDQLTPEESKER;WIYEDVER	1;1;1;1	4	4	0.0984	22227;23331;27278;19886	-	Calumenin OS=Homo sapiens OX=9606 GN=CALU PE=1 SV=2	490381	28845.9	CALU
124_1	sp|P25705|ATPA_HUMAN	15.2752	NA	59713.6	EAYPGDVFYLHSR;FENAFLSHVVSQHQALLGTIR;ILGADTSVDLEETGR;TGAIVDVPVGEELLGR	1;1;1;1	4	5	0.1175	27061;27066;32456;27256;27641	-	ATP synthase subunit alpha, mitochondrial OS=Homo sapiens OX=9606 GN=ATP5F1A PE=1 SV=1	418276	11618.8	ATP5F1A
75_1	sp|P25311|ZA2G_HUMAN	15.0263	NA	34237.1	EIPAWVPFDPAAQITK;QKWEAEPVYVQR;SSGAFWK;YSLTYIYTGLSK	1;1;1;1	4	4	0.1577	28840;26877;12590;25291	-	Zinc-alpha-2-glycoprotein OS=Homo sapiens OX=9606 GN=AZGP1 PE=1 SV=2	0	0	AZGP1
49_1	sp|P02144|MYG_HUMAN	14.5937	NA	17173	GLSDGEWQLVLNVWGK;GLSDGEWQLVLNVWGKVEADIPGHGQEVLIR;HGATVLTALGGILK;YLEFISECIIQVLQSK	1;1;1;1	4	4	0.3961	28974;34527;24356;30212	-	Myoglobin OS=Homo sapiens OX=9606 GN=MB PE=1 SV=2	0	0	MB
3_2	sp|Q6KB66|K2C80_HUMAN	12.6946	NA	50493.8	APGPGFSSR;GQLEANLLQVLEK;LALDIEIATYR;SAEYGSSLQSSR;SQLEEQAAR	1;1;0;1;1	4	4	0.1195	14788;26019;23063;23065;23067;23066;23058;23061;23062;23064;23068;23059;22963;18298	-	Keratin, type II cytoskeletal 80 OS=Homo sapiens OX=9606 GN=KRT80 PE=1 SV=2	40882.1	1202.41	KRT80
45_1	sp|Q9H089|LSG1_HUMAN	12.3134	NA	75178.4	LILTPFER;NLDFWR;SDIVVQIVDAR;TGLLSFEESQR	1;1;1;1	4	4	0.0547	17280;14221;21960;22853	-	Large subunit GTPase 1 homolog OS=Homo sapiens OX=9606 GN=LSG1 PE=1 SV=2	0	0	LSG1
70_1	sp|P31944|CASPE_HUMAN	12.2375	NA	27662	EGSEEDLDALEHMFR;KTNPEIQSTLR;MAEAELVQEGK	1;1;1	3	5	0.1529	28801;28802;23206;23204;21778	-	Caspase-14 OS=Homo sapiens OX=9606 GN=CASP14 PE=1 SV=2	21922.6	1217.92	CASP14
22_2	sp|P11940|PABP1_HUMAN	12.2375	NA	70625.9	AVNSATGVPTV;FSPAGPILSIR;NLDDGIDDER;SLGYAYVNFQQPADAER	1;1;1;0	3	3	0.077	17930;20880;20932;29890	-	Polyadenylate-binding protein 1 OS=Homo sapiens OX=9606 GN=PABPC1 PE=1 SV=2	20865.2	549.084	PABPC1
80_1	sp|P17812|PYRG1_HUMAN	12.2375	NA	66648	FVGQDVEGER;GLGLSPDLVVCR;VPLLLEEQGVVDYFLR	1;1;1	3	3	0.0643	20434;23184;29603	-	CTP synthase 1 OS=Homo sapiens OX=9606 GN=CTPS1 PE=1 SV=2	58791	1896.49	CTPS1
38_2	sp|P11021|BIP_HUMAN	12.2375	NA	72288.4	IINEPTAAAIAYGLDK;ITPSYVAFTPEGER;NQLTSNPENTVFDAK;TWNDPSVQQDIK;VEIIANDQGNR	0;1;1;1;0	3	3	0.104	27921;27173;28050;25683;22175	-	Endoplasmic reticulum chaperone BiP OS=Homo sapiens OX=9606 GN=HSPA5 PE=1 SV=2	0	0	HSPA5
100_1	sp|P22735|TGM1_HUMAN	12.2375	NA	89730.3	ASGQNLNLR;ILNVGDIGGNETVTLR;IYYGTEAQIGER	1;1;1	3	3	0.0453	16953;27992;25154	-	Protein-glutamine gamma-glutamyltransferase K OS=Homo sapiens OX=9606 GN=TGM1 PE=1 SV=4	629887	13693.2	TGM1
94_1	sp|Q08554|DSC1_HUMAN	12.2375	NA	99923.7	IEDDNDNAPYFEHR;VQDQDLPNTPHSK;VTATDLDEPDTLHTR	1;1;1	3	6	0.047	28420;28419;26291;26290;28090;28091	-	Desmocollin-1 OS=Homo sapiens OX=9606 GN=DSC1 PE=1 SV=2	0	0	DSC1
73_1	sp|P05388|RLA0_HUMAN	12.2375	NA	34251.8	GHLENNPALEK;GNVGFVFTK;VLALSVETDYTFPLAEK	1;1;1	3	4	0.1167	22063;22062;16838;29645	-	60S acidic ribosomal protein P0 OS=Homo sapiens OX=9606 GN=RPLP0 PE=1 SV=1	55214	3067.45	RPLP0
42_1	sp|P23588|IF4B_HUMAN	12.2375	NA	69110.3	DSDKTDTDWR;VAPAQPSEEGPGR;VDVADQAQDK	1;1;1	3	3	0.054	22341;23334;19455	-	Eukaryotic translation initiation factor 4B OS=Homo sapiens OX=9606 GN=EIF4B PE=1 SV=2	96669.4	2843.22	EIF4B
113_1	sp|P06702|S10A9_HUMAN	12.2375	NA	13233.5	LGHPDTLNQGEFK;NIETIINTFHQYSVK;VIEHIMEDLDTNADKQLSFEEFIMLMAR	1;1;1	3	5	0.4912	26026;26025;29031;29032;34456	-	Protein S100-A9 OS=Homo sapiens OX=9606 GN=S100A9 PE=1 SV=1	0	0	S100A9
55_1	sp|P29508|SPB3_HUMAN	11.8945	NA	44536.5	GLVLSGVLHK;LLTEFNK;TNSILFYGR;VDLHLPR	1;1;1;1	4	4	0.0846	18072;14535;19072;14193	-	Serpin B3 OS=Homo sapiens OX=9606 GN=SERPINB3 PE=1 SV=2	111978	4868.61	SERPINB3
63_1	sp|P52597|HNRPF_HUMAN	11.1961	NA	45642.9	ATENDIYNFFSPLNPVR;ITGEAFVQFASQELAEK;VHIEIGPDGR	1;1;1	3	3	0.106	30416;29442;19575	-	Heterogeneous nuclear ribonucleoprotein F OS=Homo sapiens OX=9606 GN=HNRNPF PE=1 SV=3	840589	40028	HNRNPF
17_1	sp|P60709|ACTB_HUMAN	11.1961	NA	41709.7	AGFAGDDAPR;AVFPSIVGRPR;DLYANTVLSGGTTMYPGIADR;EITALAPSTMK;GYSFTTTAER;HQGVMVGMGQK;IWHHTFYNELR;LCYVALDFEQEMATAASSSSLEK;SYELPDGQVITIGNER	0;0;1;0;1;0;0;1;0	3	4	0.3307	17038;21645;21644;31871;20940;20383;21116;26686;33055;33054;28898	sp|P63261|ACTG_HUMAN	Actin, cytoplasmic 1 OS=Homo sapiens OX=9606 GN=ACTB PE=1 SV=1	0	0	ACTB
3_6	sp|P04259|K2C6B_HUMAN	10.9471	NA	60030.3	ADTLTDEINFLR;AEAESWYQTK;ALYDAELSQMQTHISDTSVVLSMDNNR;AQYEEIAQR;ATGGGLSSVGGGSSTIK;DVDAAYMNK;FASFIDKVR;FLEQQNK;ISIGGGSCAISGGYGSR;KLLEGEECR;LALDVEIATYR;LALDVEIATYRK;LRSEIDHVK;NKLEGLEDALQK;NKYEDEINK;NLDLDSIIAEVK;NLDLDSIIAEVKAQYEEIAQR;NTKQEIAEINR;QLDNIVGER;QNLEPLFEQYINNLR;QNLEPLFEQYINNLRR;SGFSSISVSR;SLYGLGGSK;SLYGLGGSKR;SRAEAESWYQTK;TAAENEFVTLKK;TLNNKFASFIDK;VLDTKWTLLQEQGTK;YEDEINK;YEELQITAGR	0;0;0;0;1;0;0;0;0;0;0;0;0;0;0;0;0;0;1;0;0;1;0;0;0;0;0;0;0;0	3	3	0.4947	25278;21910;34247;34263;19847;19851;19850;19866;19848;19852;25756;18457;19312;15504;27422;27421;20401;20402;22795;22794;22793;22791;22797;22798;22792;25011;19671;24469;20779;20777;23968;23989;23970;32620;32621;23698;18483;29612;30638;18166;14910;18403;26023;26024;24353;24352;25116;28625;28627;15594;21282;21286;21280;21284;21277	-	Keratin, type II cytoskeletal 6B OS=Homo sapiens OX=9606 GN=KRT6B PE=1 SV=5	1.28679e+06	35744.1	KRT6B
64_1	sp|O43143|DHX15_HUMAN	10.7836	NA	90875.2	SNLGSVVLQLK;TGHYLTVK;YGVIILDEAHER	1;1;1	3	4	0.039	20881;15793;25365;25364	-	ATP-dependent RNA helicase DHX15 OS=Homo sapiens OX=9606 GN=DHX15 PE=1 SV=2	31376.1	729.677	DHX15
2_1	sp|P0CG48|UBC_HUMAN	10.5145	NA	76991.5	ESTLHLVLR;IQDKEGIPPDQQR;TITLEVEPSDTIENVK	1;1;1	3	3	0.0555	19019;26779;28876	sp|P62979|RS27A_HUMAN;sp|P0CG47|UBB_HUMAN;sp|P62987|RL40_HUMAN	Polyubiquitin-C OS=Homo sapiens OX=9606 GN=UBC PE=1 SV=3	166386	2641.05	UBC
23_1	sp|P06732|KCRM_HUMAN	10.5145	NA	43073.9	LGSSEVEQVQLVVDGVK;LSVEALNSLTGEFK;SFLVWVNEEDHLR	1;1;1	3	4	0.1155	28865;26632;27769;27770	-	Creatine kinase M-type OS=Homo sapiens OX=9606 GN=CKM PE=1 SV=2	27227.9	1089.12	CKM
12_2	sp|P07437|TBB5_HUMAN	10.2774	NA	49639	AILVDLEPGTMDSVR;ALTVPELTQQVFDAK;EVDEQMLNVQNK;FPGQLNADLR;GHYTEGAELVDSVLDVVR;ISVYYNEATGGK;NSSYFVEWIPNNVK;YLTVAAVFR	1;1;0;0;0;1;0;0	3	4	0.2365	27568;27922;27923;26108;20333;20334;20335;30092;30091;30094;23443;28163;18429	-	Tubulin beta chain OS=Homo sapiens OX=9606 GN=TUBB PE=1 SV=2	9.47724e+06	451297	TUBB
72_1	sp|P61247|RS3A_HUMAN	9.47312	NA	29925.7	EVQTNDLKEVVNK;LITEDVQGK;VFEVSLADLQNDEVAFR	1;1;1	3	3	0.1477	26695;17621;30021	-	40S ribosomal protein S3a OS=Homo sapiens OX=9606 GN=RPS3A PE=1 SV=2	253114	13321.8	RPS3A
118_1	sp|P46777|RL5_HUMAN	9.40934	NA	34340.7	DIICQIAYAR;EFNAEVHR;TDYYAR	1;1;1	3	3	0.0808	22081;17597;12700	-	60S ribosomal protein L5 OS=Homo sapiens OX=9606 GN=RPL5 PE=1 SV=3	0	0	RPL5
34_2	sp|Q9BQE3|TBA1C_HUMAN	8.62717	NA	49863.5	DVNAAIATIK;EDAANNYAR;EDMAALEK;EIIDLVLDR;FDGALNVDLTEFQTNLVPYPR;LISQIVSSITASLR;LSVDYGK;NLDIERPTYTNLNR;TIGGGDDSFNTFFSETGAGK;VGINYQPPTVVPGGDLAK	1;0;0;1;0;0;0;0;1;0	3	3	0.2895	17936;18097;15496;19382;32590;26411;12576;28339;30485;29112	sp|P68363|TBA1B_HUMAN	Tubulin alpha-1C chain OS=Homo sapiens OX=9606 GN=TUBA1C PE=1 SV=1	20258.9	920.859	TUBA1C
89_1	sp|P04040|CATA_HUMAN	8.15831	NA	59718.8	GPLLVQDVVFTDEMAHFDR;LSQEDPDYGIR	1;1	2	3	0.0569	31605;31604;23301	-	Catalase OS=Homo sapiens OX=9606 GN=CAT PE=1 SV=3	0	0	CAT
33_1	sp|P12882|MYH1_HUMAN	8.15831	NA	223006	AEDEEEINAELTAK;AGLLGLLEEMR;AITDAAMMAEELK;ANLLQAEIEELR;DLEEATLQHEATAATLR;HADSVAELGEQIDNLQR;IEELEEEIEAER;IVESMQSTLDAEIR;LASADIETYLLEK;LEEAGGATSAQIEMNK;LEQQVDDLEGSLEQEK;LQDLVDK;LQNEVEDLMIDVER;NAYEESLDQLETLK;NLTEEMAGLDETIAK;TLALLFVGATGAEAEAGGGK	0;0;0;0;0;0;0;0;0;0;0;0;1;0;0;1	2	2	0.116	27128;21727;22006;25033;25146;29451;29452;29630;26418;27383;26145;27809;29403;13666;28208;27838;27706;29175	-	Myosin-1 OS=Homo sapiens OX=9606 GN=MYH1 PE=1 SV=3	0	0	MYH1
24_1	sp|P31025|LCN1_HUMAN	8.15831	NA	19237.8	GLSTESILIPR;NNLEALEDFEK	1;1	2	2	0.125	21400;23838	-	Lipocalin-1 OS=Homo sapiens OX=9606 GN=LCN1 PE=1 SV=1	0	0	LCN1
39_1	sp|P00338|LDHA_HUMAN	8.15831	NA	36665.4	SADTLWGIQK;VTLTSEEEAR	1;1	2	2	0.0602	20047;20413	-	L-lactate dehydrogenase A chain OS=Homo sapiens OX=9606 GN=LDHA PE=1 SV=2	0	0	LDHA
104_1	sp|P06733|ENOA_HUMAN	8.15831	NA	47139.3	GNPTVEVDLFTSK;YISPDQLADLYK	1;1	2	2	0.0576	25265;25598	-	Alpha-enolase OS=Homo sapiens OX=9606 GN=ENO1 PE=1 SV=2	0	0	ENO1
38_1	sp|P11142|HSP7C_HUMAN	8.15831	NA	70854.2	DAGTIAGLNVLR;IINEPTAAAIAYGLDK;TTPSYVAFTDTER;VEIIANDQGNR	1;0;1;0	2	2	0.0805	21670;27921;26399;22175	-	Heat shock cognate 71 kDa protein OS=Homo sapiens OX=9606 GN=HSPA8 PE=1 SV=1	22890.2	618.654	HSPA8
120_1	sp|P05089|ARGI1_HUMAN	8.15831	NA	34713.3	EGLYITEEIYK;VMEETLSYLLGR	1;1	2	2	0.0714	24459;25316	-	Arginase-1 OS=Homo sapiens OX=9606 GN=ARG1 PE=1 SV=2	30760.9	1809.47	ARG1
96_1	sp|P08865|RSSA_HUMAN	8.15831	NA	32833.4	AIVAIENPADVSVISSR;FTPGTFTNQIQAAFR	1;1	2	2	0.1085	28464;28172	-	40S ribosomal protein SA OS=Homo sapiens OX=9606 GN=RPSA PE=1 SV=4	62140.6	4142.71	RPSA
37_1	sp|Q08945|SSRP1_HUMAN	8.15831	NA	81024.4	FDEISFVNFAR;VDNIQAGELTEGIWR	1;1	2	2	0.0367	24255;28193	-	FACT complex subunit SSRP1 OS=Homo sapiens OX=9606 GN=SSRP1 PE=1 SV=1	0	0	SSRP1
12_1	sp|P68371|TBB4B_HUMAN	8.15831	NA	49799	AVLVDLEPGTMDSVR;EVDEQMLNVQNK;FPGQLNADLR;GHYTEGAELVDSVLDVVR;INVYYNEATGGK;NSSYFVEWIPNNVK;YLTVAAVFR	1;0;0;0;1;0;0	2	3	0.2022	27465;27585;26108;20333;20334;20335;30092;30091;30094;23965;28163;18429	-	Tubulin beta-4B chain OS=Homo sapiens OX=9606 GN=TUBB4B PE=1 SV=1	94360.2	4493.34	TUBB4B
6_1	sp|P35609|ACTN2_HUMAN	8.15831	NA	103788	ETADTDTAEQVIASFR;LMLLLEVISGER	1;1	2	2	0.0313	28572;24722	-	Alpha-actinin-2 OS=Homo sapiens OX=9606 GN=ACTN2 PE=1 SV=1	0	0	ACTN2
78_1	sp|Q15417|CNN3_HUMAN	8.15831	NA	36390.8	AGQSVIGLQMGTNK;GASQAGMLAPGTR	1;1	2	3	0.0821	25212;21988;22233	-	Calponin-3 OS=Homo sapiens OX=9606 GN=CNN3 PE=1 SV=1	242301	13461.2	CNN3
131_1	sp|O75821|EIF3G_HUMAN	8.15831	NA	35588.9	ETDLQELFRPFGSISR;VTNLSEDTR	1;1	2	2	0.0781	29634;18351	-	Eukaryotic translation initiation factor 3 subunit G OS=Homo sapiens OX=9606 GN=EIF3G PE=1 SV=2	0	0	EIF3G
125_1	sp|P01040|CYTA_HUMAN	8.15831	NA	10999.7	SLPGQNEDLVLTGYQVDK;TQVVAGTNYYIK	1;1	2	2	0.3061	30275;24445	-	Cystatin-A OS=Homo sapiens OX=9606 GN=CSTA PE=1 SV=1	0	0	CSTA
48_1	sp|P10599|THIO_HUMAN	8.15831	NA	11729.7	EKLEATINELV;VGEFSGANK	1;1	2	2	0.1905	22702;15555	-	Thioredoxin OS=Homo sapiens OX=9606 GN=TXN PE=1 SV=3	24804.8	3543.54	TXN
47_1	sp|P22626|ROA2_HUMAN	7.11691	NA	37406.7	GGGGNFGPGPGSNFR;QEMQEVQSSR	1;1	2	2	0.0708	24805;22052	-	Heterogeneous nuclear ribonucleoproteins A2/B1 OS=Homo sapiens OX=9606 GN=HNRNPA2B1 PE=1 SV=2	0	0	HNRNPA2B1
93_1	sp|P61978|HNRPK_HUMAN	7.11691	NA	50944.4	GGDLMAYDR;IITITGTQDQIQNAQYLLQNSVK	1;1	2	2	0.0691	17888;33185	-	Heterogeneous nuclear ribonucleoprotein K OS=Homo sapiens OX=9606 GN=HNRNPK PE=1 SV=1	0	0	HNRNPK
114_1	sp|P45378|TNNT3_HUMAN	7.11691	NA	31805.4	DLMELQALIDSHFEAR;ELWETLHQLEIDKFEFGEK	1;1	2	2	0.1301	29586;32538	-	Troponin T, fast skeletal muscle OS=Homo sapiens OX=9606 GN=TNNT3 PE=1 SV=3	0	0	TNNT3
46_1	sp|Q06830|PRDX1_HUMAN	7.11691	NA	22096.3	ADEGISFR;QITVNDLPVGR	1;1	2	2	0.0955	15204;21897	-	Peroxiredoxin-1 OS=Homo sapiens OX=9606 GN=PRDX1 PE=1 SV=1	0	0	PRDX1
111_1	sp|Q13247|SRSF6_HUMAN	6.86799	NA	39563.4	LIVENLSSR;TNEGVIEFR	1;1	2	2	0.0523	18288;18951	-	Serine/arginine-rich splicing factor 6 OS=Homo sapiens OX=9606 GN=SRSF6 PE=1 SV=2	191719	9129.49	SRSF6
56_1	sp|Q9H0C2|ADT4_HUMAN	6.86799	NA	34999.4	TAVAPIER;YFPTQALNFAFK	1;1	2	2	0.0635	14387;25896	sp|P05141|ADT2_HUMAN;sp|P12235|ADT1_HUMAN;sp|P12236|ADT3_HUMAN	ADP/ATP translocase 4 OS=Homo sapiens OX=9606 GN=SLC25A31 PE=1 SV=1	0	0	SLC25A31
11_1	sp|Q14240|IF4A2_HUMAN	6.86799	NA	46372.8	ENYIHR;VLITTDLLAR	1;1	2	2	0.0393	13679;19983	sp|P60842|IF4A1_HUMAN	Eukaryotic initiation factor 4A-II OS=Homo sapiens OX=9606 GN=EIF4A2 PE=1 SV=2	5581.78	242.686	EIF4A2
74_1	sp|Q15293|RCN1_HUMAN	6.43535	NA	38866.2	AADLNGDLTATR;EQFNEFR	1;1	2	2	0.0574	22001;16851	-	Reticulocalbin-1 OS=Homo sapiens OX=9606 GN=RCN1 PE=1 SV=1	211719	14114.6	RCN1
92_1	sp|Q13835|PKP1_HUMAN	6.43535	NA	82807.8	LDAEVPTR;SPNQNVQQAAAGALR	1;1	2	2	0.0308	15329;26795	-	Plakophilin-1 OS=Homo sapiens OX=9606 GN=PKP1 PE=1 SV=2	44525.3	809.551	PKP1
119_1	sp|P05976|MYL1_HUMAN	6.31925	NA	21131.7	DQATYEDFVEGLR;ITLSQVGDVLR	1;1	2	2	0.1237	26983;21695	-	Myosin light chain 1/3, skeletal muscle isoform OS=Homo sapiens OX=9606 GN=MYL1 PE=1 SV=3	0	0	MYL1
68_1	sp|P62424|RL7A_HUMAN	6.23145	NA	29977	AGVNTVTTLVENK;QTATQLLK	1;1	2	2	0.0789	24272;15381	-	60S ribosomal protein L7a OS=Homo sapiens OX=9606 GN=RPL7A PE=1 SV=2	0	0	RPL7A
95_1	sp|Q14257|RCN2_HUMAN	6.19825	NA	36853.6	QLHDDYFYHDEL;VIDFDENTALDDAEEESFR	1;1	2	2	0.0978	27401;31785	-	Reticulocalbin-2 OS=Homo sapiens OX=9606 GN=RCN2 PE=1 SV=1	0	0	RCN2
31_1	sp|P31151|S10A7_HUMAN	6.17107	NA	11463.6	GTNYLADVFEK;SIIGMIDMFHKYTR	1;1	2	2	0.2475	22659;28273	-	Protein S100-A7 OS=Homo sapiens OX=9606 GN=S100A7 PE=1 SV=4	0	0	S100A7
103_1	sp|P23396|RS3_HUMAN	6.13926	NA	26671.4	AELNEFLTR;ELTAVVQK	1;1	2	2	0.07	19571;15060	-	40S ribosomal protein S3 OS=Homo sapiens OX=9606 GN=RPS3 PE=1 SV=2	0	0	RPS3
60_1	sp|Q9Y450|HBS1L_HUMAN	6.07552	NA	75425.6	EHGLLVR;IEAGYIQTGDR	1;1	2	2	0.0263	13489;22078	-	HBS1-like protein OS=Homo sapiens OX=9606 GN=HBS1L PE=1 SV=1	11405.4	265.241	HBS1L
88_1	sp|P04792|HSPB1_HUMAN	5.15685	NA	22768.5	LFDQAFGLPR;VSLDVNHFAPDELTVK	1;1	2	2	0.1268	20972;28847	-	Heat shock protein beta-1 OS=Homo sapiens OX=9606 GN=HSPB1 PE=1 SV=2	0	0	HSPB1
122_1	sp|Q9UQ80|PA2G4_HUMAN	4.3046	NA	43759.2	ALLQSSASR;SDQDYILK	1;1	2	2	0.0431	16072;17126	-	Proliferation-associated protein 2G4 OS=Homo sapiens OX=9606 GN=PA2G4 PE=1 SV=3	2099.7	87.4875	PA2G4
126_1	sp|P38646|GRP75_HUMAN	4.07915	NA	73634.8	VLENAEGAR	1	1	1	0.0133	16635	-	Stress-70 protein, mitochondrial OS=Homo sapiens OX=9606 GN=HSPA9 PE=1 SV=2	6859.55	159.525	HSPA9
128_1	sp|P49411|EFTU_HUMAN	4.07915	NA	49510.2	EHLLLAR	1	1	2	0.0155	14263;14264	-	Elongation factor Tu, mitochondrial OS=Homo sapiens OX=9606 GN=TUFM PE=1 SV=2	363506	11359.6	TUFM
5_1	sp|P06748|NPM_HUMAN	4.07915	NA	32554.8	GPSSVEDIK	1	1	1	0.0306	16047	-	Nucleophosmin OS=Homo sapiens OX=9606 GN=NPM1 PE=1 SV=2	8638.74	539.921	NPM1
58_1	sp|P15311|EZRI_HUMAN	4.07915	NA	69369.7	ELSEQIQR	1	1	1	0.0137	17618	-	Ezrin OS=Homo sapiens OX=9606 GN=EZR PE=1 SV=4	0	0	EZR
69_1	sp|P50416|CPT1A_HUMAN	4.07915	NA	88310.7	ILDNTSEPQPGEAR	1	1	1	0.0181	26815	-	Carnitine O-palmitoyltransferase 1, liver isoform OS=Homo sapiens OX=9606 GN=CPT1A PE=1 SV=2	0	0	CPT1A
109_1	sp|P07477|TRY1_HUMAN	4.07915	NA	26541.1	TLNNDIMLIK	1	1	1	0.0405	21213	-	Serine protease 1 OS=Homo sapiens OX=9606 GN=PRSS1 PE=1 SV=1	0	0	PRSS1
41_1	sp|P51659|DHB4_HUMAN	4.07915	NA	79636.3	IDVVVNNAGILR	1	1	1	0.0163	23141	-	Peroxisomal multifunctional enzyme type 2 OS=Homo sapiens OX=9606 GN=HSD17B4 PE=1 SV=3	0	0	HSD17B4
29_1	sp|P69891|HBG1_HUMAN	4.07915	NA	16130.3	FFDSFGNLSSASAIMGNPK;LLVVYPWTQR	1;0	1	2	0.1973	30367;30476;23021	sp|P69892|HBG2_HUMAN	Hemoglobin subunit gamma-1 OS=Homo sapiens OX=9606 GN=HBG1 PE=1 SV=2	49660.4	4138.37	HBG1
91_1	sp|Q9UHB6|LIMA1_HUMAN	4.07915	NA	85173.4	SQDVELWEGEVVK	1	1	1	0.0171	26715	-	LIM domain and actin-binding protein 1 OS=Homo sapiens OX=9606 GN=LIMA1 PE=1 SV=1	57588.5	1010.32	LIMA1
76_1	sp|P10916|MLRV_HUMAN	4.07915	NA	18777.4	GADPEETILNAFK	1	1	1	0.0783	25230	-	Myosin regulatory light chain 2, ventricular/cardiac muscle isoform OS=Homo sapiens OX=9606 GN=MYL2 PE=1 SV=3	20563.6	1869.42	MYL2
99_1	sp|Q5T749|KPRP_HUMAN	4.07915	NA	64093.2	IEISSPCCPR	1	1	1	0.0173	22012	-	Keratinocyte proline-rich protein OS=Homo sapiens OX=9606 GN=KPRP PE=1 SV=1	0	0	KPRP
144_1	sp|P35222|CTNB1_HUMAN	4.07915	NA	85442.2	NEGVATYAAAVLFR	1	1	1	0.0179	26335	-	Catenin beta-1 OS=Homo sapiens OX=9606 GN=CTNNB1 PE=1 SV=1	0	0	CTNNB1
110_1	sp|P63316|TNNC1_HUMAN	4.07915	NA	18390.5	AAFDIFVLGAEDGCISTK	1	1	1	0.1118	29775	-	Troponin C, slow skeletal and cardiac muscles OS=Homo sapiens OX=9606 GN=TNNC1 PE=1 SV=1	31315.6	4473.65	TNNC1
9_1	sp|Q12931|TRAP1_HUMAN	4.07915	NA	80059.7	GVVDSEDIPLNLSR	1	1	1	0.0199	26672	-	Heat shock protein 75 kDa, mitochondrial OS=Homo sapiens OX=9606 GN=TRAP1 PE=1 SV=3	44963.8	936.747	TRAP1
65_1	sp|A0A0A0MS14|HV145_HUMAN	4.07915	NA	13499.5	SEDTAMYYCAR	1	1	1	0.094	24639	-	Immunoglobulin heavy variable 1-45 OS=Homo sapiens OX=9606 GN=IGHV1-45 PE=3 SV=1	0	0	IGHV1-45
36_1	sp|P01876|IGHA1_HUMAN	4.07915	NA	37630.6	QEPSQGTTTFAVTSILR	1	1	1	0.0482	29204	-	Immunoglobulin heavy constant alpha 1 OS=Homo sapiens OX=9606 GN=IGHA1 PE=1 SV=2	0	0	IGHA1
138_1	sp|Q15517|CDSN_HUMAN	4.07915	NA	51490.2	GSPGVPSFAAGPPISEGK	1	1	1	0.034	27862	-	Corneodesmosin OS=Homo sapiens OX=9606 GN=CDSN PE=1 SV=3	96659.7	8787.25	CDSN
132_1	sp|P28072|PSB6_HUMAN	4.07915	NA	25341.4	TTTGSYIANR	1	1	1	0.0418	19321	-	Proteasome subunit beta type-6 OS=Homo sapiens OX=9606 GN=PSMB6 PE=1 SV=4	0	0	PSMB6
143_1	sp|P05198|IF2A_HUMAN	4.07915	NA	36089.4	VVTDTDETELAR	1	1	1	0.0381	24305	-	Eukaryotic translation initiation factor 2 subunit 1 OS=Homo sapiens OX=9606 GN=EIF2S1 PE=1 SV=3	23357.7	1061.71	EIF2S1
148_1	sp|P13805|TNNT1_HUMAN	4.07915	NA	32927.9	DLLELQTLIDVHFEQR	1	1	2	0.0576	30204;30203	-	Troponin T, slow skeletal muscle OS=Homo sapiens OX=9606 GN=TNNT1 PE=1 SV=4	231872	17836.3	TNNT1
32_1	sp|P12273|PIP_HUMAN	4.07915	NA	16561.8	TVQIAAVVDVIR	1	1	1	0.0822	23156	-	Prolactin-inducible protein OS=Homo sapiens OX=9606 GN=PIP PE=1 SV=1	0	0	PIP
3_1	sp|P19013|K2C4_HUMAN	4.07915	NA	56109.3	AEAEALYQTK;AQYEEIAQR;FASFIDKVQFLEQQNK;LALDIEIATYR	0;0;1;0	1	1	0.0885	20154;19847;19851;19850;19866;19848;19852;29976;23063;23065;23067;23066;23058;23061;23062;23064;23068;23059	-	Keratin, type II cytoskeletal 4 OS=Homo sapiens OX=9606 GN=KRT4 PE=1 SV=5	6015.96	187.999	KRT4
15_1	sp|O00303|EIF3F_HUMAN	4.07915	NA	37540.2	VIGLSSDLQQVGGASAR	1	1	1	0.0476	27900	-	Eukaryotic translation initiation factor 3 subunit F OS=Homo sapiens OX=9606 GN=EIF3F PE=1 SV=1	0	0	EIF3F
34_1	sp|P68366|TBA4A_HUMAN	4.07915	NA	49892.4	AVFVDLEPTVIDEIR;EDAANNYAR;EDMAALEK;FDGALNVDLTEFQTNLVPYPR;LISQIVSSITASLR;LSVDYGK;NLDIERPTYTNLNR;VGINYQPPTVVPGGDLAK	1;0;0;0;0;0;0;0	1	1	0.2366	28313;18097;15496;32590;26411;12576;28339;29112	-	Tubulin alpha-4A chain OS=Homo sapiens OX=9606 GN=TUBA4A PE=1 SV=1	0	0	TUBA4A
139_1	sp|Q01469|FABP5_HUMAN	4.07915	NA	15154.6	ELGVGIALR	1	1	1	0.0667	15978	-	Fatty acid-binding protein 5 OS=Homo sapiens OX=9606 GN=FABP5 PE=1 SV=3	4431.15	443.115	FABP5
44_1	sp|P31942|HNRH3_HUMAN	4.07915	NA	36903.1	STGEAFVQFASK	1	1	1	0.0347	22965	-	Heterogeneous nuclear ribonucleoprotein H3 OS=Homo sapiens OX=9606 GN=HNRNPH3 PE=1 SV=2	0	0	HNRNPH3
21_1	sp|Q12955|ANK3_HUMAN	4.07915	NA	480113	MAHAASQLKK	1	1	1	0.0023	19745	-	Ankyrin-3 OS=Homo sapiens OX=9606 GN=ANK3 PE=1 SV=3	0	0	ANK3
35_1	sp|P60174|TPIS_HUMAN	4.07915	NA	26652.7	SNVSDAVAQSTR	1	1	1	0.0482	22266	-	Triosephosphate isomerase OS=Homo sapiens OX=9606 GN=TPI1 PE=1 SV=4	0	0	TPI1
16_1	sp|P47929|LEG7_HUMAN	4.07915	NA	15065.8	LVEVGGDVQLDSVR	1	1	1	0.1029	26383	-	Galectin-7 OS=Homo sapiens OX=9606 GN=LGALS7B PE=1 SV=2	0	0	LGALS7B
53_1	sp|Q14574|DSC3_HUMAN	4.07915	NA	99906.2	QVNLEIGVNNEAPFAR	1	1	1	0.0179	28746	-	Desmocollin-3 OS=Homo sapiens OX=9606 GN=DSC3 PE=1 SV=3	0	0	DSC3
137_1	sp|P63244|RACK1_HUMAN	4.07915	NA	35054.6	LWDLTTGTTTR	1	1	1	0.0347	22809	-	Receptor of activated protein C kinase 1 OS=Homo sapiens OX=9606 GN=RACK1 PE=1 SV=3	7072.01	321.455	RACK1
57_1	sp|P08240|SRPRA_HUMAN	4.07915	NA	69767.2	NQGFDVVLVDTAGR	1	1	1	0.0219	26448	-	Signal recognition particle receptor subunit alpha OS=Homo sapiens OX=9606 GN=SRPRA PE=1 SV=2	0	0	SRPRA
27_1	sp|P0DOX7|IGK_HUMAN	4.07915	NA	23364.4	VDNALQSGNSQESVTEQDSK	1	1	1	0.0935	31237	sp|P01834|IGKC_HUMAN	Immunoglobulin kappa light chain OS=Homo sapiens OX=9606 PE=1 SV=1	0	0
25_1	sp|P08123|CO1A2_HUMAN	4.07915	NA	129235	GPSGPQGIR	1	1	1	0.0066	14610	-	Collagen alpha-2(I) chain OS=Homo sapiens OX=9606 GN=COL1A2 PE=1 SV=7	20724.8	262.339	COL1A2
108_1	sp|Q9BTT0|AN32E_HUMAN	4.07915	NA	30673.8	DLSTVEALQNLK	1	1	1	0.0448	23991	-	Acidic leucine-rich nuclear phosphoprotein 32 family member E OS=Homo sapiens OX=9606 GN=ANP32E PE=1 SV=1	0	0	ANP32E
28_1	sp|P40313|CTRL_HUMAN	3.03776	NA	27984	LASPAQYTTR	1	1	1	0.0379	19858	-	Chymotrypsin-like protease CTRL-1 OS=Homo sapiens OX=9606 GN=CTRL PE=1 SV=1	18270.8	2030.09	CTRL
1_2	sp|P19012|K1C15_HUMAN	3.03776	NA	49181.1	ALEEANADLEVK;LASYLDK;LASYLDKVR;LEQEIATYR;RVLDELTLAR;TMQELEIELQSQLSMK	0;0;0;0;0;1	1	1	0.1228	23445;13204;13205;13203;18961;18962;20132;21404;29850	-	Keratin, type I cytoskeletal 15 OS=Homo sapiens OX=9606 GN=KRT15 PE=1 SV=3	0	0	KRT15
86_1	sp|Q8IW75|SPA12_HUMAN	3.03776	NA	47145	VVDVSVPR	1	1	1	0.0193	14683	-	Serpin A12 OS=Homo sapiens OX=9606 GN=SERPINA12 PE=1 SV=1	0	0	SERPINA12
54_1	sp|O75874|IDHC_HUMAN	3.03776	NA	46629.5	TVEAEAAHGTVTR	1	1	2	0.0314	24214;24213	-	Isocitrate dehydrogenase [NADP] cytoplasmic OS=Homo sapiens OX=9606 GN=IDH1 PE=1 SV=2	0	0	IDH1
19_1	sp|Q9UK12|ZN222_HUMAN	3.03776	NA	52449.6	LYEAVTFK	1	1	2	0.0177	16898;16885	-	Zinc finger protein 222 OS=Homo sapiens OX=9606 GN=ZNF222 PE=2 SV=2	25310.4	723.155	ZNF222
150_1	sp|P57737|CORO7_HUMAN	3.03776	NA	100542	EVELMRCLR	1	1	1	0.0097	22061	-	Coronin-7 OS=Homo sapiens OX=9606 GN=CORO7 PE=1 SV=2	0	0	CORO7
13_1	sp|P07339|CATD_HUMAN	3.03776	NA	44523.6	VGFAEAAR	1	1	1	0.0194	13420	-	Cathepsin D OS=Homo sapiens OX=9606 GN=CTSD PE=1 SV=1	110188	5247.03	CTSD
130_1	sp|Q9HCK8|CHD8_HUMAN	3.03776	NA	290338	LSVPVKVVLQPQAGSSQGASSGLSVVK	1	1	1	0.0105	33263	-	Chromodomain-helicase-DNA-binding protein 8 OS=Homo sapiens OX=9606 GN=CHD8 PE=1 SV=5	9.90475e+06	77990.1	CHD8
147_1	sp|P13667|PDIA4_HUMAN	3.03776	NA	72887	IDATSASVLASR	1	1	1	0.0186	21507	-	Protein disulfide-isomerase A4 OS=Homo sapiens OX=9606 GN=PDIA4 PE=1 SV=2	0	0	PDIA4
135_1	sp|B1AK53|ESPN_HUMAN	3.03776	NA	91675.2	MALEQALQAAR	1	1	1	0.0129	22018	-	Espin OS=Homo sapiens OX=9606 GN=ESPN PE=1 SV=1	0	0	ESPN
121_1	sp|P04075|ALDOA_HUMAN	3.03776	NA	39395.3	ELSDIAHR	1	1	1	0.022	16227	-	Fructose-bisphosphate aldolase A OS=Homo sapiens OX=9606 GN=ALDOA PE=1 SV=2	0	0	ALDOA
10_1	sp|Q9BRL6|SRSF8_HUMAN	3.03776	NA	32268.2	VGDVYIPR	1	1	1	0.0284	15792	sp|Q01130|SRSF2_HUMAN	Serine/arginine-rich splicing factor 8 OS=Homo sapiens OX=9606 GN=SRSF8 PE=1 SV=1	0	0	SRSF8
81_1	sp|P20930|FILA_HUMAN	3.03776	NA	434922	ENLPISGHK	1	1	1	0.0022	17451	-	Filaggrin OS=Homo sapiens OX=9606 GN=FLG PE=1 SV=3	20655.2	82.2915	FLG
85_1	sp|P05109|S10A8_HUMAN	3.03776	NA	10827.6	ALNSIIDVYHK	1	1	2	0.1183	22991;22990	-	Protein S100-A8 OS=Homo sapiens OX=9606 GN=S100A8 PE=1 SV=1	0	0	S100A8
1_1	sp|Q7Z3Z0|K1C25_HUMAN	2.78884	NA	49287.4	DAEAWFNEK;RDAEAWFNEK;VTMQNLNDR	0;1;0	1	1	0.0422	19882;19881;19899;22821;19529;19505;19528;19503;19527;19526;19829	sp|Q7Z3Y8|K1C27_HUMAN	Keratin, type I cytoskeletal 25 OS=Homo sapiens OX=9606 GN=KRT25 PE=1 SV=1	0	0	KRT25
50_1	sp|P62753|RS6_HUMAN	2.78884	NA	28663	LIEVDDER	1	1	1	0.0321	17269	-	40S ribosomal protein S6 OS=Homo sapiens OX=9606 GN=RPS6 PE=1 SV=1	0	0	RPS6
30_1	sp|P78344|IF4G2_HUMAN	2.78884	NA	102297	LQDEFENR	1	1	1	0.0088	18618	-	Eukaryotic translation initiation factor 4 gamma 2 OS=Homo sapiens OX=9606 GN=EIF4G2 PE=1 SV=1	0	0	EIF4G2
79_1	sp|P02452|CO1A1_HUMAN	2.78884	NA	138827	GETGPAGPAGPVGPVGAR	1	1	1	0.0123	27011	-	Collagen alpha-1(I) chain OS=Homo sapiens OX=9606 GN=COL1A1 PE=1 SV=6	10640.2	128.195	COL1A1
71_1	sp|P05783|K1C18_HUMAN	2.78884	NA	48028.5	LASYLDRVR	1	1	1	0.0209	19578	-	Keratin, type I cytoskeletal 18 OS=Homo sapiens OX=9606 GN=KRT18 PE=1 SV=2	188021	6715.05	KRT18
115_1	sp|P23490|LORI_HUMAN	2.78884	NA	25744.5	QAPTWPSK	1	1	1	0.0256	15698	-	Loricrin OS=Homo sapiens OX=9606 GN=LORICRIN PE=1 SV=2	48708.5	16236.2	LORICRIN
87_1	sp|Q6E0U4|DMKN_HUMAN	2.78884	NA	47054.1	QAEDVIR	1	1	1	0.0147	13658	-	Dermokine OS=Homo sapiens OX=9606 GN=DMKN PE=1 SV=3	0	0	DMKN
67_1	sp|P02788|TRFL_HUMAN	2.78884	NA	78131.9	IDSGLYLGSGYFTAIQNLR	1	1	1	0.0268	30937	-	Lactotransferrin OS=Homo sapiens OX=9606 GN=LTF PE=1 SV=6	0	0	LTF
61_1	sp|O60716|CTND1_HUMAN	2.62526	NA	108103	NLSYQVHR	1	1	1	0.0083	17946	-	Catenin delta-1 OS=Homo sapiens OX=9606 GN=CTNND1 PE=1 SV=1	44156.5	817.713	CTNND1
51_1	sp|Q9NQ38|ISK5_HUMAN	2.51205	NA	120637	NDKEEK	1	1	1	0.0056	12231	-	Serine protease inhibitor Kazal-type 5 OS=Homo sapiens OX=9606 GN=SPINK5 PE=1 SV=2	10432	173.866	SPINK5
18_1	sp|Q99250|SCN2A_HUMAN	2.51205	NA	227827	NVEYTFTGIYTFESLIK	1	1	1	0.0085	30601	sp|Q9NY46|SCN3A_HUMAN;sp|P35498|SCN1A_HUMAN;sp|P35499|SCN4A_HUMAN	Sodium channel protein type 2 subunit alpha OS=Homo sapiens OX=9606 GN=SCN2A PE=1 SV=3	0	0	SCN2A
84_1	sp|Q86XR2|NIBA3_HUMAN	2.51205	NA	77364.1	GPLESCLR	1	1	1	0.0115	16048	-	Protein Niban 3 OS=Homo sapiens OX=9606 GN=NIBAN3 PE=1 SV=2	0	0	NIBAN3
22_1	sp|Q13310|PABP4_HUMAN	2.3562	NA	70738.1	FSPAGPVLSIR;SLGYAYVNFQQPADAER	1;0	1	1	0.0435	20609;29890	-	Polyadenylate-binding protein 4 OS=Homo sapiens OX=9606 GN=PABPC4 PE=1 SV=1	0	0	PABPC4
105_1	sp|Q9UP83|COG5_HUMAN	2.3562	NA	92684.8	IGALQGAVDR	1	1	1	0.0119	17564	-	Conserved oligomeric Golgi complex subunit 5 OS=Homo sapiens OX=9606 GN=COG5 PE=1 SV=3	0	0	COG5
52_1	sp|P62917|RL8_HUMAN	2.3562	NA	28007.3	AVVGVVAGGGR	1	1	1	0.0428	16258	-	60S ribosomal protein L8 OS=Homo sapiens OX=9606 GN=RPL8 PE=1 SV=2	2.23909e+06	159935	RPL8
136_1	sp|P61626|LYSC_HUMAN	2.29243	NA	16526.3	STDYGIFQINSR	1	1	1	0.0811	25171	-	Lysozyme C OS=Homo sapiens OX=9606 GN=LYZ PE=1 SV=1	0	0	LYZ
134_1	sp|Q5VZ89|DEN4C_HUMAN	2.29243	NA	212576	SSPAVSRSK	1	1	1	0.0047	15791	-	DENN domain-containing protein 4C OS=Homo sapiens OX=9606 GN=DENND4C PE=1 SV=3	22037	222.596	DENND4C
149_1	sp|O94822|LTN1_HUMAN	2.2401	NA	200423	VRFADEILESNK	1	1	1	0.0068	25450	-	E3 ubiquitin-protein ligase listerin OS=Homo sapiens OX=9606 GN=LTN1 PE=1 SV=6	0	0	LTN1
112_1	sp|Q9HC77|CENPJ_HUMAN	2.2401	NA	152906	LAAKSPIR	1	1	1	0.006	14372	-	Centromere protein J OS=Homo sapiens OX=9606 GN=CENPJ PE=1 SV=2	169985	2072.99	CENPJ
145_1	sp|Q13867|BLMH_HUMAN	2.11909	NA	52528	TLYNNQPIDFLK	1	1	1	0.0264	26144	-	Bleomycin hydrolase OS=Homo sapiens OX=9606 GN=BLMH PE=1 SV=1	34665.7	1238.06	BLMH
82_1	sp|P40222|TXLNA_HUMAN	2.11909	NA	61853.2	DVSEELSR	1	1	1	0.0147	16116	-	Alpha-taxilin OS=Homo sapiens OX=9606 GN=TXLNA PE=1 SV=3	4352.96	136.03	TXLNA
62_1	sp|P08237|PFKAM_HUMAN	2.09191	NA	85128.4	GGTPSAFDR	1	1	1	0.0115	15531	sp|Q01813|PFKAP_HUMAN;sp|P17858|PFKAL_HUMAN	ATP-dependent 6-phosphofructokinase, muscle type OS=Homo sapiens OX=9606 GN=PFKM PE=1 SV=2	0	0	PFKM
97_1	sp|Q15365|PCBP1_HUMAN	2.09191	NA	37473.9	IANPVEGSSGR	1	1	1	0.0309	19413	-	Poly(rC)-binding protein 1 OS=Homo sapiens OX=9606 GN=PCBP1 PE=1 SV=2	4596.28	229.814	PCBP1
141_1	sp|Q9NVH6|TMLH_HUMAN	2.09191	NA	49486.1	TLTIELR	1	1	1	0.0166	14112	-	Trimethyllysine dioxygenase, mitochondrial OS=Homo sapiens OX=9606 GN=TMLHE PE=1 SV=1	5563.67	168.596	TMLHE
66_1	sp|Q00266|METK1_HUMAN	2.09191	NA	43620	FVIGGPQGDAGVTGR	1	1	1	0.038	25695	-	S-adenosylmethionine synthase isoform type-1 OS=Homo sapiens OX=9606 GN=MAT1A PE=1 SV=2	0	0	MAT1A
140_1	sp|Q00325|MPCP_HUMAN	2.06011	NA	40068.7	IQTQPGYANTLR	1	1	1	0.0331	24550	-	Phosphate carrier protein, mitochondrial OS=Homo sapiens OX=9606 GN=SLC25A3 PE=1 SV=2	0	0	SLC25A3
90_1	sp|Q99613|EIF3C_HUMAN	2.06011	NA	105278	DAHNALLDIQSSGR	1	1	1	0.0153	26519	sp|B5ME19|EIFCL_HUMAN	Eukaryotic translation initiation factor 3 subunit C OS=Homo sapiens OX=9606 GN=EIF3C PE=1 SV=1	0	0	EIF3C
133_1	sp|P48729|KC1A_HUMAN	2.06011	NA	38889.9	ASSSGSKAEFIVGGK	1	1	1	0.0445	25577	-	Casein kinase I isoform alpha OS=Homo sapiens OX=9606 GN=CSNK1A1 PE=1 SV=2	4114.26	195.917	CSNK1A1
146_1	sp|Q8TF72|SHRM3_HUMAN	2.03596	NA	216724	SSPATADKR	1	1	2	0.0045	16067;16066	-	Protein Shroom3 OS=Homo sapiens OX=9606 GN=SHROOM3 PE=1 SV=2	3.60202e+06	31051.9	SHROOM3
77_1	sp|Q8WXF3|REL3_HUMAN	2.03596	NA	15440.6	EFIRAVIFTCGGSR	1	1	1	0.0986	27543	-	Relaxin-3 OS=Homo sapiens OX=9606 GN=RLN3 PE=1 SV=1	54304.3	7757.76	RLN3
14_1	sp|P62805|H4_HUMAN	2.03596	NA	11360.4	VFLENVIR	1	1	1	0.0777	17302	-	Histone H4 OS=Homo sapiens OX=9606 GN=H4-16 PE=1 SV=2	0	0	H4-16
